# Supplementary material for: 3D Printed Solutions for Spheroid Engineering and Cancer Research
Source: Int J Mol Sci. 2022 Jul 25;23(15):8188. doi: 10.3390/ijms23158188 (PMC9331260; doi:10.3390/ijms23158188)
Supplement: Supplementary file 1 [file ijms-23-08188-s001.zip]

Archive with 2 entries (2 files):
- ijms-1756795-R-supplementary_FINAL.pdf
- ijms-1756795-R-Video-S1.mp4
